# Supplementary material for: Co-Occurring CSF3R W791* Germline and Somatic T618I Driver Mutations Induce Early CNL and Clonal Progression to Mixed Phenotype Acute Leukemia
Source: Curr Oncol. 2022 Feb 1;29(2):805–15. doi: 10.3390/curroncol29020068 (PMC8870680; doi:10.3390/curroncol29020068)
Supplement: Supplementary file 1 [file curroncol-29-00068-s001.zip]

Archive with 1 entries (1 files):
- curroncol-1560028-supplementary.pdf
